# Supplementary material for: Identification of a New Phosphorylated Host Interactor of the Epstein–Barr Virus (EBV) Kinase BGLF4 Suggests Key Points for EBV-Specific Antiviral Drug Targeting
Source: Int J Mol Sci. 2026 Mar 13;27(6):2627. doi: 10.3390/ijms27062627 (PMC13026206; doi:10.3390/ijms27062627)
Supplement: Supplementary file 1 [file ijms-27-02627-s001.zip]

Archive with 2 entries (2 files):
- Supplementary Figure S1_Kögler et al.xlsx
- Supplementary Materials_Kögler et al.pdf
