# Supplementary material for: Identification of a New Phosphorylated Host Interactor of the Epstein–Barr Virus (EBV) Kinase BGLF4 Suggests Key Points for EBV-Specific Antiviral Drug Targeting
Source: Int J Mol Sci. 2026 Mar 13;27(6):2627. doi: 10.3390/ijms27062627 (PMC13026206; doi:10.3390/ijms27062627)
Supplement: Supplementary file 1 [file ijms-27-02627-s001.zip › Supplementary Figure S1_Kögler et al.xlsx]

## Sheet: Comparison
Figure S1. Complete set of mass spectrometry data referring to Table 1.
analysis 1
Accession	Description	Gene name	Coverage	Molecular Weight	WSC (BGLF4-R1) / WSC (beads control)	MARSCH41_beads control				MARSCH41_BGLF4						WSC (non-BGLF4-reactive control antibody) / WSC (beads control)	CoIP performed with non-BGLF4-reactive control antibody (LSBIO LS-C331195), Akata cells
						Pep	WSC	Rank	iBAQ	Pep	SC	SSC	WSC	Rank	iBAQ		Pep	SC	SSC	WSC	Rank	iBAQ
A0A7P0TBE2_HUMAN	tr|A0A7P0TBE2|A0A7P0TBE2_HUMAN Acetyltransferase component of pyruvate dehydrogenase complex OS=Homo sapiens OX=9606 GN=DLAT PE=1 SV=1	DLAT	77.67	68839	11.4	9	10.7	73	323205	49	126	32	121.98	1	1.31535e+08	1.89907	13	21	5	20.32	72	1.47664e+06
ODPA_HUMAN	sp|P08559|ODPA_HUMAN Pyruvate dehydrogenase E1 component subunit alpha, somatic form, mitochondrial OS=Homo sapiens OX=9606 GN=PDHA1 PE=1 SV=3	PDHA1	79.74	43296	5.6484	11	14.96	97	215793	45	85	60	84.5	2	3.256e+07	1.59358	17	24	16	23.84	121	942230
ODPB_HUMAN	sp|P11177|ODPB_HUMAN Pyruvate dehydrogenase E1 component subunit beta, mitochondrial OS=Homo sapiens OX=9606 GN=PDHB PE=1 SV=3	PDHB	81.89	39233	5.72727	8	11	163	94768.5	31	63	63	63	8	1.44677e+07	1.81818	14	20	20	20	110	1.03484e+06
DLDH_HUMAN	sp|P09622|DLDH_HUMAN Dihydrolipoyl dehydrogenase, mitochondrial OS=Homo sapiens OX=9606 GN=DLD PE=1 SV=2	DLD	59.33	54177	28	2	2	661	6863.87	25	56	56	56	7	1.54728e+07	2.5	5	5	5	5	449	160096
ODPX_HUMAN	sp|O00330|ODPX_HUMAN Pyruvate dehydrogenase protein X component, mitochondrial OS=Homo sapiens OX=9606 GN=PDHX PE=1 SV=3	PDHX	64.27	54122	7.28571	6	7	235	52964.8	30	51	51	51	4	2.10693e+07	1	6	7	7	7	392	197609
YP_001129482.1	YP_001129482.1 BGLF4 [Human herpesvirus 4 type 2 AG876]		49.18	48351	5	4	7	223	57266.7	21	35	35	35	15	5.68541e+06	1.57143	7	11	11	11	516	131103
IQGA1_HUMAN	sp|P46940|IQGA1_HUMAN Ras GTPase-activating-like protein IQGAP1 OS=Homo sapiens OX=9606 GN=IQGAP1 PE=1 SV=1	IQGAP1	18.04	189252	BGLF4-R1 only					17	25	25	25	77	483959	H1-R1 only	2	2	2	2	1407	12855.2
RS4X_HUMAN	sp|P62701|RS4X_HUMAN Small ribosomal subunit protein eS4, X isoform OS=Homo sapiens OX=9606 GN=RPS4X PE=1 SV=2	RPS4X	64.64	29598	6	2	3	447	18107	15	18	18	18	43	1.1243e+06	5.33333	12	16	16	16	125	904024
RL38_HUMAN	sp|P63173|RL38_HUMAN Large ribosomal subunit protein eL38 OS=Homo sapiens OX=9606 GN=RPL38 PE=1 SV=2	RPL38	54.29	8218	5	2	3	500	14520.9	6	15	15	15	24	2.54578e+06	2.33333	3	7	7	7	340	240596
RACK1_HUMAN	sp|P63244|RACK1_HUMAN Small ribosomal subunit protein RACK1 OS=Homo sapiens OX=9606 GN=RACK1 PE=1 SV=3	RACK1	58.68	35077	5	3	3	259	47448.3	11	15	15	15	55	809030	7.66667	13	23	23	23	105	1.08602e+06
RS19_HUMAN	sp|P39019|RS19_HUMAN Small ribosomal subunit protein eS19 OS=Homo sapiens OX=9606 GN=RPS19 PE=1 SV=2	RPS19	68.28	16060	7	2	2	522	13002.2	13	14	14	14	35	1.44069e+06	6.5	9	13	13	13	210	508739
RLA0_HUMAN	sp|P05388|RLA0_HUMAN Large ribosomal subunit protein uL10 OS=Homo sapiens OX=9606 GN=RPLP0 PE=1 SV=1	RPLP0	46.06	34274	14	1	1	826	3404.06	8	14	14	14	93	366488	10	8	10	10	10	200	528070
NUCL_HUMAN	sp|P19338|NUCL_HUMAN Nucleolin OS=Homo sapiens OX=9606 GN=NCL PE=1 SV=3	NCL	43.66	76614	BGLF4-R1 only					10	14	14	14	117	201998	H1-R1 only	20	33	33	33	85	1.26743e+06
RL10A_HUMAN	sp|P62906|RL10A_HUMAN Large ribosomal subunit protein uL1 OS=Homo sapiens OX=9606 GN=RPL10A PE=1 SV=2	RPL10A	50.69	24831	BGLF4-R1 only					7	13	13	13	31	1.73559e+06	H1-R1 only	5	6	6	6	127	896505
RS12_HUMAN	sp|P25398|RS12_HUMAN Small ribosomal subunit protein eS12 OS=Homo sapiens OX=9606 GN=RPS12 PE=1 SV=3	RPS12	65.91	14515	13	1	1	529	12687.9	8	13	13	13	88	389513	11	8	11	11	11	316	272458
RS11_HUMAN	sp|P62280|RS11_HUMAN Small ribosomal subunit protein uS17 OS=Homo sapiens OX=9606 GN=RPS11 PE=1 SV=3	RPS11	62.03	18431	12	1	1	733	4974.29	9	12	12	12	40	1237904	13	11	13	13	13	82	1.30149e+06
2ABA_HUMAN	sp|P63151|2ABA_HUMAN Serine/threonine-protein phosphatase 2A 55 kDa regulatory subunit B alpha isoform OS=Homo sapiens OX=9606 GN=PPP2R2A PE=1 SV=1	PPP2R2A	32.44	51692	BGLF4-R1 only					10	12	12	12	91	381586	H1-R1 only	2	2	2	2	776	59607.3
H4_HUMAN	sp|P62805|H4_HUMAN Histone H4 OS=Homo sapiens OX=9606 GN=H4C1 PE=1 SV=2	H4C1	64.08	11367	10	1	1	434	18743.7	9	10	10	10	50	914430	22	14	22	22	22	27	5.63241e+06
PDIP3_HUMAN	sp|Q9BY77|PDIP3_HUMAN Polymerase delta-interacting protein 3 OS=Homo sapiens OX=9606 GN=POLDIP3 PE=1 SV=2	POLDIP3	54.16	46089	BGLF4-R1 only					6	7	7	7	110	236955	H1-R1 only	3	3	3	3	852	47705.8
RS13_HUMAN	sp|P62277|RS13_HUMAN Small ribosomal subunit protein uS15 OS=Homo sapiens OX=9606 GN=RPS13 PE=1 SV=2	RPS13	50.99	17222	BGLF4-R1 only					5	7	7	7	139	143091	H1-R1 only	8	11	11	11	266	376948
RS25_HUMAN	sp|P62851|RS25_HUMAN Small ribosomal subunit protein eS25 OS=Homo sapiens OX=9606 GN=RPS25 PE=1 SV=1	RPS25	52.8	13742	BGLF4-R1 only					5	6	6	6	69	582206	H1-R1 only	6	9	9	9	180	611928
AATM_HUMAN	sp|P00505|AATM_HUMAN Aspartate aminotransferase, mitochondrial OS=Homo sapiens OX=9606 GN=GOT2 PE=1 SV=3	GOT2	26.05	47518	BGLF4-R1 only					5	6	6	6	161	113022	H1-R1 only	7	8	8	8	370	212860
CY1_HUMAN	sp|P08574|CY1_HUMAN Cytochrome c1, heme protein, mitochondrial OS=Homo sapiens OX=9606 GN=CYC1 PE=1 SV=3	CYC1	15.69	35422	6	1	1	810	3618.67	4	6	6	6	199	69528.8	6	3	6	6	6	687	77057.1
Q08ES8_HUMAN	tr|Q08ES8|Q08ES8_HUMAN Large ribosomal subunit protein uL5 OS=Homo sapiens OX=9606 PE=2 SV=1		45.76	20094	11	1	0.5			10	13	3	5.5	279	30374.8	4.5	8	9	0	2.25
ARGL1_HUMAN	sp|Q9NWB6|ARGL1_HUMAN Arginine and glutamate-rich protein 1 OS=Homo sapiens OX=9606 GN=ARGLU1 PE=1 SV=1	ARGLU1	37.36	33216	5	1	1	660	6883.61	4	5	5	5	95	302056	5	4	5	5	5	486	145483
DEFM_HUMAN	sp|Q9HBH1|DEFM_HUMAN Peptide deformylase, mitochondrial OS=Homo sapiens OX=9606 GN=PDF PE=1 SV=1	PDF	24.69	27013	5	1	1	644	7316.37	5	5	5	5	104	260396	Empty-R1 only
RS10_HUMAN	sp|P46783|RS10_HUMAN Small ribosomal subunit protein eS10 OS=Homo sapiens OX=9606 GN=RPS10 PE=1 SV=1	RPS10	42.42	18898	5	1	1	712	5494.72	3	5	5	5	111	235860	10	8	10	10	10	156	742526
WASC4_HUMAN	sp|Q2M389|WASC4_HUMAN WASH complex subunit 4 OS=Homo sapiens OX=9606 GN=WASHC4 PE=1 SV=2	WASHC4	1.36	136403	BGLF4-R1 only					2	5	5	5	177	92819.3
HEMO_HUMAN	sp|P02790|HEMO_HUMAN Hemopexin OS=Homo sapiens OX=9606 GN=HPX PE=1 SV=2	HPX	16.23	51676	BGLF4-R1 only					4	5	5	5	178	92738.2
SRP14_HUMAN	sp|P37108|SRP14_HUMAN Signal recognition particle 14 kDa protein OS=Homo sapiens OX=9606 GN=SRP14 PE=1 SV=2	SRP14	45.59	14570	BGLF4-R1 only					2	5	5	5	230	46150.5	H1-R1 only	1	1	1	1	1551	8970.1
GSDMA_HUMAN	sp|Q96QA5|GSDMA_HUMAN Gasdermin-A OS=Homo sapiens OX=9606 GN=GSDMA PE=1 SV=4	GSDMA	11.01	49365	BGLF4-R1 only					4	5	5	5	261	36514.8
TIM16_HUMAN	sp|Q9Y3D7|TIM16_HUMAN Mitochondrial import inner membrane translocase subunit TIM16 OS=Homo sapiens OX=9606 GN=PAM16 PE=1 SV=2	PAM16	30.4	13825	BGLF4-R1 only					2	5	5	5	324	16201.7	H1-R1 only	1	1	1	1	1874	1855.23
analysis 2
Accession	Description	Gene name	Coverage	Mol. Weight	Sequence Specific	WSC # 1	# 6 CoIP performed with beads without coupled Ab, negative control						# 1 CoIP performed with mAb-BGLF4, Akata cells					WSC # 3	# 3 CoIP performed with non BGLF4-reactive control antibody (LSBIO LS-C331195), Akata cells
						/ WSC # 6	Pep	SC	SSC	WSC	Rank	iBAQ	Pep	SC	SSC	Rank	iBAQ	/ WSC # 6	Pep	SC	SSC	WSC	Rank	iBAQ
ODPA_HUMAN	sp|P08559|ODPA_HUMAN Pyruvate dehydrogenase E1 component subunit alpha, somatic form, mitochondrial OS=Homo sapiens OX=9606 GN=PDHA1 PE=1 SV=3	PDHA1	77.69	43296	39	223.76	1	1	1	1	372	13311.4	48	224	193	372	13311.4	1	1	1	1	1	399	39050.9
ODPB_HUMAN	sp|P11177|ODPB_HUMAN Pyruvate dehydrogenase E1 component subunit beta, mitochondrial OS=Homo sapiens OX=9606 GN=PDHB PE=1 SV=3	PDHB	89.14	39233	47	102.5	2	2	2	2	306	36520.1	44	205	205	306	36520.1	1.5	3	3	3	3	425	30544.8
CLH1_HUMAN	sp|Q00610|CLH1_HUMAN Clathrin heavy chain 1 OS=Homo sapiens OX=9606 GN=CLTC PE=1 SV=5	CLTC	69.67	191615	109	# 1 only							74	91	91
ODPX_HUMAN	sp|O00330|ODPX_HUMAN Pyruvate dehydrogenase protein X component, mitochondrial OS=Homo sapiens OX=9606 GN=PDHX PE=1 SV=3	PDHX	57.09	54122	37	64	1	1	1	1	396	8964.08	37	64	64	396	8964.08	1	1	1	1	1	532	7133.05
UBR5_HUMAN	sp|O95071|UBR5_HUMAN E3 ubiquitin-protein ligase UBR5 OS=Homo sapiens OX=9606 GN=UBR5 PE=1 SV=2	UBR5	24.19	309352	60	# 1 only							60	64	64
A0A5C2GFF3_HUMAN	tr|A0A5C2GFF3|A0A5C2GFF3_HUMAN IG c1142_heavy_IGHV3-73_IGHD3-22_IGHJ4 (Fragment) OS=Homo sapiens OX=9606 PE=2 SV=1		22.22	12633	2	104.167	1	1	0	0.6			4	103	3			1	1	1	0	0.6	98	930744
ODB2_HUMAN	sp|P11182|ODB2_HUMAN Lipoamide acyltransferase component of branched-chain alpha-keto acid dehydrogenase complex, mitochondrial OS=Homo sapiens OX=9606 GN=DBT PE=1 SV=3	DBT	67.22	53487	35	# 1 only							34	46	46
HNRPM_HUMAN	sp|P52272|HNRPM_HUMAN Heterogeneous nuclear ribonucleoprotein M OS=Homo sapiens OX=9606 GN=HNRNPM PE=1 SV=3	HNRNPM	46.16	77516	44	46	1	1	1	1	384	10248.5	43	46	46	384	10248.5	5	5	5	5	5	349	60749.3
A0A7P0TAK3_HUMAN	tr|A0A7P0TAK3|A0A7P0TAK3_HUMAN WD repeat domain 62 OS=Homo sapiens OX=9606 GN=WDR62 PE=1 SV=1	WDR62	45.92	165880	30	# 1 only							37	44	27
YP_001129482.1	YP_001129482.1 BGLF4 [Human herpesvirus 4 type 2 AG876]		59.44	48351	23	7.16667	4	6	6	6	126	268154	22	43	43	126	268154	0.833333	5	5	5	5	237	156501
DLDH_HUMAN	sp|P09622|DLDH_HUMAN Dihydrolipoyl dehydrogenase, mitochondrial OS=Homo sapiens OX=9606 GN=DLD PE=1 SV=2	DLD	56.97	54177	27	# 1 only							25	36	36
NUCL_HUMAN	sp|P19338|NUCL_HUMAN Nucleolin OS=Homo sapiens OX=9606 GN=NCL PE=1 SV=3	NCL	29.72	76614	23	29	1	1	1	1	382	11082.8	22	29	29	382	11082.8	1	1	1	1	1	515	10721.9
RRBP1_HUMAN	sp|Q9P2E9|RRBP1_HUMAN Ribosome-binding protein 1 OS=Homo sapiens OX=9606 GN=RRBP1 PE=1 SV=5	RRBP1	23.69	152456	25	# 1 only							25	26	26
D3DUZ3_HUMAN	tr|D3DUZ3|D3DUZ3_HUMAN Interferon, gamma-inducible protein 16, isoform CRA_a OS=Homo sapiens OX=9606 GN=IFI16 PE=4 SV=1	IFI16	33.02	82423	20	# 1 only							20	22	22
A0A7S5BXB3_HUMAN	tr|A0A7S5BXB3|A0A7S5BXB3_HUMAN IGH c88_heavy_IGHV3-7_IGHD1-26_IGHJ6 (Fragment) OS=Homo sapiens OX=9606 PE=2 SV=1		13.28	14022	1	109	1	1	0	0.2			2	101	2			1	1	1	0	0.2
RLA0_HUMAN	sp|P05388|RLA0_HUMAN Large ribosomal subunit protein uL10 OS=Homo sapiens OX=9606 GN=RPLP0 PE=1 SV=1	RPLP0	50.79	34274	15	# 1 only							15	21	21
KV229_HUMAN	sp|A2NJV5|KV229_HUMAN Immunoglobulin kappa variable 2-29 OS=Homo sapiens OX=9606 GN=IGKV2-29 PE=3 SV=2	IGKV2-29	28.33	13085	2	50.4286	1	2	0	0.35			4	92	2			1.45714	2	2	0	0.51	219	194739
DHRS2_HUMAN	sp|Q13268|DHRS2_HUMAN Dehydrogenase/reductase SDR family member 2, mitochondrial OS=Homo sapiens OX=9606 GN=DHRS2 PE=1 SV=4	DHRS2	51.07	29927	13	# 1 only							11	16	16
CE170_HUMAN	sp|Q5SW79|CE170_HUMAN Centrosomal protein of 170 kDa OS=Homo sapiens OX=9606 GN=CEP170 PE=1 SV=1	CEP170	11.87	175293	16	# 1 only							16	16	16
DDX17_HUMAN	sp|Q92841|DDX17_HUMAN Probable ATP-dependent RNA helicase DDX17 OS=Homo sapiens OX=9606 GN=DDX17 PE=1 SV=2	DDX17	27.85	80272	16	15.21	1	1	1	1	413	5753.74	17	17	13	413	5753.74	6.46	8	8	4	6.46	193	241421
RS4X_HUMAN	sp|P62701|RS4X_HUMAN Small ribosomal subunit protein eS4, X isoform OS=Homo sapiens OX=9606 GN=RPS4X PE=1 SV=2	RPS4X	53.23	29598	18	5	3	3	3	3	162	163689	14	15	15	162	163689	1.33333	3	4	4	4	205	222660
ODBA_HUMAN	sp|P12694|ODBA_HUMAN 2-oxoisovalerate dehydrogenase subunit alpha, mitochondrial OS=Homo sapiens OX=9606 GN=BCKDHA PE=1 SV=2	BCKDHA	42.25	50471	15	# 1 only							14	15	15
RS3A_HUMAN	sp|P61247|RS3A_HUMAN Small ribosomal subunit protein eS1 OS=Homo sapiens OX=9606 GN=RPS3A PE=1 SV=2	RPS3A	46.97	29945	13	15	1	1	1	1	351	19164.8	13	15	15	351	19164.8	1	1	1	1	1	380	45740
BACH2_HUMAN	sp|Q9BYV9|BACH2_HUMAN Transcription regulator protein BACH2 OS=Homo sapiens OX=9606 GN=BACH2 PE=1 SV=1	BACH2	20.21	92537	13	# 1 only							13	15	15
NPM_HUMAN	sp|P06748|NPM_HUMAN Nucleophosmin OS=Homo sapiens OX=9606 GN=NPM1 PE=1 SV=2	NPM1	39.8	32575	9	6.5	2	2	2	2	155	184722	9	13	13	155	184722	1.5	3	3	3	3	174	298863
NFKB2_HUMAN	sp|Q00653|NFKB2_HUMAN Nuclear factor NF-kappa-B p100 subunit OS=Homo sapiens OX=9606 GN=NFKB2 PE=1 SV=4	NFKB2	16.11	96749	11	# 1 only							11	12	12
KI67_HUMAN	sp|P46013|KI67_HUMAN Proliferation marker protein Ki-67 OS=Homo sapiens OX=9606 GN=MKI67 PE=1 SV=2	MKI67	6.57	358694	11	# 1 only							11	12	12
RL30_HUMAN	sp|P62888|RL30_HUMAN Large ribosomal subunit protein eL30 OS=Homo sapiens OX=9606 GN=RPL30 PE=1 SV=2	RPL30	53.04	12784	7	# 1 only							7	11	11
KIF2A_HUMAN	sp|O00139|KIF2A_HUMAN Kinesin-like protein KIF2A OS=Homo sapiens OX=9606 GN=KIF2A PE=1 SV=3	KIF2A	14.87	79955	9	# 1 only							10	11	10
RL10A_HUMAN	sp|P62906|RL10A_HUMAN Large ribosomal subunit protein uL1 OS=Homo sapiens OX=9606 GN=RPL10A PE=1 SV=2	RPL10A	35.02	24831	10	# 1 only							10	10	10
A0A994J4Y8_HUMAN	tr|A0A994J4Y8|A0A994J4Y8_HUMAN PGAM family member 5, mitochondrial serine/threonine protein phosphatase OS=Homo sapiens OX=9606 GN=PGAM5 PE=1 SV=1	PGAM5	49.65	31876	14	# 1 only							10	10	10			# 3 only	7	7	7	7	155	366467
ODBB_HUMAN	sp|P21953|ODBB_HUMAN 2-oxoisovalerate dehydrogenase subunit beta, mitochondrial OS=Homo sapiens OX=9606 GN=BCKDHB PE=1 SV=2	BCKDHB	26.53	43122	9	# 1 only							9	10	10
SSDH_HUMAN	sp|P51649|SSDH_HUMAN Succinate-semialdehyde dehydrogenase, mitochondrial OS=Homo sapiens OX=9606 GN=ALDH5A1 PE=1 SV=2	ALDH5A1	20.75	57215	10	# 1 only							8	10	10			# 3 only	5	5	5	5	246	146989
EF2_HUMAN	sp|P13639|EF2_HUMAN Elongation factor 2 OS=Homo sapiens OX=9606 GN=EEF2 PE=1 SV=4	EEF2	17.25	95338	17	5	2	2	2	2	324	29611.2	10	10	10	324	29611.2	1	2	2	2	2	474	17607.7
PABP1_HUMAN	sp|P11940|PABP1_HUMAN Polyadenylate-binding protein 1 OS=Homo sapiens OX=9606 GN=PABPC1 PE=1 SV=2	PABPC1	32.55	70671	12	# 1 only							9	10	7			# 3 only	6	6	5	5.96	272	118837
ACAD9_HUMAN	sp|Q9H845|ACAD9_HUMAN Complex I assembly factor ACAD9, mitochondrial OS=Homo sapiens OX=9606 GN=ACAD9 PE=1 SV=1	ACAD9	17.55	68760	8	# 1 only							8	9	9
PLSL_HUMAN	sp|P13796|PLSL_HUMAN Plastin-2 OS=Homo sapiens OX=9606 GN=LCP1 PE=1 SV=6	LCP1	28.71	70288	16	# 1 only							9	9	9
DDX3X_HUMAN	sp|O00571|DDX3X_HUMAN ATP-dependent RNA helicase DDX3X OS=Homo sapiens OX=9606 GN=DDX3X PE=1 SV=3	DDX3X	29.46	73243	14	# 1 only							10	10	8			# 3 only	4	4	3	3.36	428	28541.9
RL27_HUMAN	sp|P61353|RL27_HUMAN Large ribosomal subunit protein eL27 OS=Homo sapiens OX=9606 GN=RPL27 PE=1 SV=2	RPL27	47.06	15798	7	# 1 only							7	8	8
RL35A_HUMAN	sp|P18077|RL35A_HUMAN Large ribosomal subunit protein eL33 OS=Homo sapiens OX=9606 GN=RPL35A PE=1 SV=2	RPL35A	34.55	12538	7	# 1 only							7	7	7
RS8_HUMAN	sp|P62241|RS8_HUMAN Small ribosomal subunit protein eS8 OS=Homo sapiens OX=9606 GN=RPS8 PE=1 SV=2	RPS8	33.65	24205	6	# 1 only							6	7	7
SRRM2_HUMAN	sp|Q9UQ35|SRRM2_HUMAN Serine/arginine repetitive matrix protein 2 OS=Homo sapiens OX=9606 GN=SRRM2 PE=1 SV=2	SRRM2	6.43	299615	14	# 1 only							7	7	7			# 3 only	2	2	2	2	524	8489.72
LPPRC_HUMAN	sp|P42704|LPPRC_HUMAN Leucine-rich PPR motif-containing protein, mitochondrial OS=Homo sapiens OX=9606 GN=LRPPRC PE=1 SV=3	LRPPRC	7.17	157905	9	# 1 only							7	7	7			# 3 only	1	1	1	1	560	2677.96
SC16A_HUMAN	sp|O15027|SC16A_HUMAN Protein transport protein Sec16A OS=Homo sapiens OX=9606 GN=SEC16A PE=1 SV=4	SEC16A	6.15	251894	13	# 1 only							7	7	7
A0A0F7KYT8_HUMAN	tr|A0A0F7KYT8|A0A0F7KYT8_HUMAN RNA-binding protein FXR1 OS=Homo sapiens OX=9606 GN=FXR1 PE=2 SV=1	FXR1	18.17	76200	8	# 1 only							7	7	5
DDX5_HUMAN	sp|P17844|DDX5_HUMAN Probable ATP-dependent RNA helicase DDX5 OS=Homo sapiens OX=9606 GN=DDX5 PE=1 SV=1	DDX5	20.36	69148	9	# 1 only							9	9	5			# 3 only	10	10	6	7.18	253	140906
RL24_HUMAN	sp|P83731|RL24_HUMAN Large ribosomal subunit protein eL24 OS=Homo sapiens OX=9606 GN=RPL24 PE=1 SV=1	RPL24	26.11	17779	5	# 1 only							5	6	6
RL26L_HUMAN	sp|Q9UNX3|RL26L_HUMAN Ribosomal protein uL24-like OS=Homo sapiens OX=9606 GN=RPL26L1 PE=1 SV=1	RPL26L1	27.59	17256	5	# 1 only							5	6	6
RSSA_HUMAN	sp|P08865|RSSA_HUMAN Small ribosomal subunit protein uS2 OS=Homo sapiens OX=9606 GN=RPSA PE=1 SV=4	RPSA	30.85	32854	6	# 1 only							6	6	6
RL3_HUMAN	sp|P39023|RL3_HUMAN Large ribosomal subunit protein uL3 OS=Homo sapiens OX=9606 GN=RPL3 PE=1 SV=2	RPL3	15.88	46109	6	# 1 only							6	6	6
ALDOA_HUMAN	sp|P04075|ALDOA_HUMAN Fructose-bisphosphate aldolase A OS=Homo sapiens OX=9606 GN=ALDOA PE=1 SV=2	ALDOA	41.76	39420	13	# 1 only							6	6	6
FBRL_HUMAN	sp|P22087|FBRL_HUMAN rRNA 2'-O-methyltransferase fibrillarin OS=Homo sapiens OX=9606 GN=FBL PE=1 SV=2	FBL	23.36	33784	6	# 1 only							6	6	6
RELB_HUMAN	sp|Q01201|RELB_HUMAN Transcription factor RelB OS=Homo sapiens OX=9606 GN=RELB PE=1 SV=2	RELB	13.47	62134	6	# 1 only							6	6	6
AFJ06841.1	AFJ06841.1 BFRF1 [Human gammaherpesvirus 4 HKNPC1]		26.49	37662	7	6	1	1	1	1	374	12865.4	5	6	6	374	12865.4	4	3	4	4	4	239	153722
S2512_HUMAN	sp|O75746|S2512_HUMAN Electrogenic aspartate/glutamate antiporter SLC25A12, mitochondrial OS=Homo sapiens OX=9606 GN=SLC25A12 PE=1 SV=2	SLC25A12	13.42	74762	8	6	1	1	1	1	411	6089.48	5	6	6	411	6089.48	3	3	3	3	3	485	14652.4
RLA2_HUMAN	sp|P05387|RLA2_HUMAN Large ribosomal subunit protein P2 OS=Homo sapiens OX=9606 GN=RPLP2 PE=1 SV=1	RPLP2	88.7	11665	6	# 1 only							6	6	5			# 3 only	1	1	1	1	275	117089
RL23A_HUMAN	sp|P62750|RL23A_HUMAN Large ribosomal subunit protein uL23 OS=Homo sapiens OX=9606 GN=RPL23A PE=1 SV=1	RPL23A	21.79	17695	5	# 1 only							5	5	5
RL17_HUMAN	sp|P18621|RL17_HUMAN Large ribosomal subunit protein uL22 OS=Homo sapiens OX=9606 GN=RPL17 PE=1 SV=3	RPL17	20.11	21397	5	# 1 only							5	5	5
SCO1_HUMAN	sp|O75880|SCO1_HUMAN Protein SCO1 homolog, mitochondrial OS=Homo sapiens OX=9606 GN=SCO1 PE=1 SV=1	SCO1	14.62	33814	5	# 1 only							5	5	5
MDHM_HUMAN	sp|P40926|MDHM_HUMAN Malate dehydrogenase, mitochondrial OS=Homo sapiens OX=9606 GN=MDH2 PE=1 SV=3	MDH2	17.16	35503	5	# 1 only							5	5	5			# 3 only	1	1	1	1	512	10846.2
RL7_HUMAN	sp|P18124|RL7_HUMAN Large ribosomal subunit protein uL30 OS=Homo sapiens OX=9606 GN=RPL7 PE=1 SV=1	RPL7	20.97	29226	5	# 1 only							5	5	5
GRWD1_HUMAN	sp|Q9BQ67|GRWD1_HUMAN Glutamate-rich WD repeat-containing protein 1 OS=Homo sapiens OX=9606 GN=GRWD1 PE=1 SV=1	GRWD1	12.56	49419	4	# 1 only							4	5	5
TIM21_HUMAN	sp|Q9BVV7|TIM21_HUMAN Mitochondrial import inner membrane translocase subunit Tim21 OS=Homo sapiens OX=9606 GN=TIMM21 PE=1 SV=1	TIMM21	20.97	28202	5	# 1 only							5	5	5
NOP2_HUMAN	sp|P46087|NOP2_HUMAN Probable 28S rRNA (cytosine(4447)-C(5))-methyltransferase OS=Homo sapiens OX=9606 GN=NOP2 PE=1 SV=2	NOP2	5.67	89302	5	# 1 only							5	5	5
RCC2_HUMAN	sp|Q9P258|RCC2_HUMAN Protein RCC2 OS=Homo sapiens OX=9606 GN=RCC2 PE=1 SV=2	RCC2	7.47	56085	5	# 1 only							4	5	5			# 3 only	2	2	2	2	430	28095.2
PARP1_HUMAN	sp|P09874|PARP1_HUMAN Poly [ADP-ribose] polymerase 1 OS=Homo sapiens OX=9606 GN=PARP1 PE=1 SV=4	PARP1	7.69	113084	6	# 1 only							5	5	5
Accession	Description	Gene name	Coverage	Mol. Weight	Sequence Specific	WSC # 1	# 6 CoIP performed with beads without coupled Ab, negative control						# 1 CoIP performed with mAb-BGLF4, Akata cells					WSC # 3	# 3 CoIP performed with pAb-Cyclin H, Akata cells

## Sheet: Legend
Pep	Number of identified peptides
SC	Spectral Counts: mass spectra allow the identification of peptides belonging to the protein
SSC	Specific Spectral Counts: mass spectra allow the identification of peptides belonging specifically to the protein
WSC	Weighted Spectral Counts: SSC + the weight of unspecific SC (in the case of peptides shared between several proteins)
iBAQ	Intensity Based Absolute Quantification (protein abundance normalized by number of peptides theoretically observables)
	Classical contaminant
	Identified with 1 peptide but with SC and SSC >= 2
	Identified with several pepides but with SSC = 1
	Identified with 1 peptide and SC = 1
	Protein with SSC = 0
	Identified only in B1-R1 sample with WSC >= 5 or enrichied at least 10 times in B1-R1 sample compared to Ctrl (JJahn-R1) / Ctrl (Empty-R1)
	Identified only in B1-R1 sample with WSC >= 3 or enrichied at least 5 times in B1-R1 sample compared to Ctrl (JJahn-R1) / Ctrl (Empty-R1)
	Identified only in H1-R1 sample with WSC >= 5 or enrichied at least 10 times in H1-R1 sample compared to Ctrl (JJahn-R1) / Ctrl (Empty-R1)
	Identified only in H1-R1 sample with WSC >= 3 or enrichied at least 5 times in H1-R1 sample compared to Ctrl (JJahn-R1) / Ctrl (Empty-R1)
	Identified only in T1-R1 sample with WSC >= 5 or enrichied at least 10 times in T1-R1 sample compared to Ctrl (JJahn-R1) / Ctrl (Empty-R1)
	Identified only in T1-R1 sample with WSC >= 3 or enrichied at least 5 times in T1-R1 sample compared to Ctrl (JJahn-R1) / Ctrl (Empty-R1)
	Identified only in K1-R1 sample with WSC >= 5 or enrichied at least 10 times in K1-R1 sample compared to Ctrl (JJahn-R1) / Ctrl (Empty-R1)
	Identified only in K1-R1 sample with WSC >= 3 or enrichied at least 5 times in K1-R1 sample compared to Ctrl (JJahn-R1) / Ctrl (Empty-R1)
	Identified only in BGLF4-R1 sample with WSC >= 5 or enrichied at least 10 times in BGLF4-R1 sample compared to Ctrl (JJahn-R1) / Ctrl (Empty-R1)
	Identified only in BGLF4-R1 sample with WSC >= 3 or enrichied at least 5 times in BGLF4-R1 sample compared to Ctrl (JJahn-R1) / Ctrl (Empty-R1)
	Identified only in Ctrl (JJahn-R1) sample with WSC >= 5 or enrichied at least 10 times in Ctrl (JJahn-R1) sample compared to Tests samples
	Identified only in Ctrl (JJahn-R1) sample with WSC >= 3 or enrichied at least 5 times in Ctrl (JJahn-R1) sample compared to Tests samples
	Identified only in Ctrl (Empty-R1) sample with WSC >= 5 or enrichied at least 10 times in Ctrl (Empty-R1) sample compared to Tests samples
	Identified only in Ctrl (Empty-R1) sample with WSC >= 3 or enrichied at least 5 times in Ctrl (Empty-R1) sample compared to Tests samples
